# Supplementary material for: Comparative genomics of emerging pathogens in the Candida glabrata clade
Source: BMC Genomics. 2013 Sep 14;14:623. doi: 10.1186/1471-2164-14-623 (PMC3847288; doi:10.1186/1471-2164-14-623)
Supplement: Additional file 1 — Assembly data. [file 1471-2164-14-623-S1.xls]

## Sheet: Feuil1
Additional File 1: Assembly data, relationship between scaffolds and chromosomes.
A: Sequence data from the five genomes. B: Assembly and chromosome data:
shown are estimated numbers of chromosomes on Pulsed-Field Gel
Electrophoresis (PFGE), scaffolds larger than 100 kb in the assembled
sequences, cumulated sizes, cumulated sizes of smaller scaffolds, and
mitochondrial genome sizes. Sizes in nt. C: Top panel shows estimated sizes
of chromosomal bands on PFGE, lower panel shows detail of scaffold sizes.
* indicates scaffolds where a centromere has been identified. $ indicates that a
telomeric repeat has been indentified at one end of the scaffold, $$ at both ends.
Chromosomes and scaffolds are numbered from smallest to largest in roman
and in arabic numerals, respectively. a: excluding mt scaffolds, ie scaffolds 03 of
C. bracarensis, 27 of C. nivariensis, 10 of N. delphensis, 31 of N. bacillisporus,
and 11 of C. castellii.
A: Sequence data
Genome	% 454 reads in assembly	Solexa reads length	Solexa reads coverage	454 reads coverage	Newbler version
C. bracarensis	93.2	76	115.3	15.4	2.3-PreRelease-10/19/2009
C. nivariensis	95.1	76	82.5	21.5	2.3-PreRelease-10/19/2009
N. delphensis	96.0	36	142.9	41.0	2.0.01.14
N. bacillisporus	90.1	36	116.1	20.3	2.3 (091027_1459)
C. castellii	95.9	36	156.3	25.8	2.0.01.14
B: Genomes and assembly
	C. bracarensis	C. nivariensis	N. delphensis	N. bacillisporus	C. castellii
nb of bands on PFGE	12	13	10	15	8
nb of scaffs>100kb	20	15	14	17	8
cumulated size of scaffolds>100kb	12189327	11536249	10711519	10 923 605a	10138487
nb of scaffs<100kba	19	13	15	19	27
cumulated size of scaffolds<100kb	107 311a	148 258a	257 500a	53813	147 900a
sum of scaffold sizea	12296638	11684507	10969019	10977418	10286387
estimated size on PFGE	12310000	11880000	11295000	11975000	10770000
mt genome size	44577	28528	26507	112955	50294
C: Details of chromosome sizes
Estimated sizes of chromosome bands in kb on PFGE
	C. bracarensis	C. nivariensis	N. delphensis	N. bacillisporus	C. castellii
I	380	430	555	340	930
II	600	470	560	350	1100
III	750	590	690	385	1230
IV	800	640	870	490	1270
V	910	670	1050	500	1300
VI	930	730	1250	540	1330
VII	940	900	1280	580	1610
VIII	1020	920	1470	670	2000
IX	1050	930	1670	770
X	1450	1000	1900	880
XI	1480	1400		900
XII	2000	1500		1230
XII		1700		1270
XIV				1420
XV				1650
Sizes in nt of nuclear scaffolds larger than 100kb
	C. bracarensis	C. nivariensis	N. delphensis	N. bacillisporus	C. castellii
1	107238	349023	210915	112955	806576
2	156771	480 896*$	242 337$	136505	976 238*
3	171 189*	522 504*	261 174*	232 265*	1082570
4	183800	556541	382399	292474	1 113 588*
5	250931	590603	535 591$	301692	1 252 849*
6	267932	674 481*$	721765	313665	1 283 721*
7	357504	709679	733611	395572	1600097
8	381 603*	712 665*	949 580$	466488	2022848
9	508754	748411	975 311$	489441
10	519864	879 194$	1014225	508758
11	576 771*	887 794*$	1031818	702705
12	636545	936 086*	1138837	779936
13	636 867*	1 017 394*$	1 177 391*	811560
14	659009	1 048 545*	1336565	844940
15	757 353*	1 422 433*$$		1110020
16	869 182*			1154792
17	910 000*$			1160656
18	930 064$			1222136
19	943 499*
20	2 364 451*
