# Supplementary material for: Comparative genomics of emerging pathogens in the Candida glabrata clade
Source: BMC Genomics. 2013 Sep 14;14:623. doi: 10.1186/1471-2164-14-623 (PMC3847288; doi:10.1186/1471-2164-14-623)
Supplement: Additional file 8 — Genes from S. cerevisiae that are absent from C. glabrata and their absence/presence in the Nakaseomyces. [file 1471-2164-14-623-S8.xls]

## Sheet: Feuil1
Additional file 8: Genes from S. cerevisiae that are absent in C. glabrata.
Genes boxed together are paralogs in S. cerevisiae. "nf" (not found) means that no significant tblastn hit was found, confirmed by the phylogenomics analysis, "present"
means that a blastn hit was found, sometimes a low-quality one, but possible orthology was confirmed by the phylogenomics analysis. Nonetheless, presence of a possible
homolog does not imply funtional homology, and absence of a homolog does not imply absence of a functional homolog. a: species are gal-; b: species are suc-,
c: species is suc+/- . d: see text for details. e: only one member of the paralogous family is present in the concerned
species. f: two members of the paralogous family are present in the concerned species.
S. cerevisiae gene	function/process	C. bracarensis	C. nivariensis	N. delphensis	N. bacillisporus	C. castellii
YBR019c GAL10	galactose catabolism	nf	nf	nfa	nfa	nfa
YNR071c	possible glc epimerase	nf	nf	nf	nf	nf
YBR018c GAL7	galactose catabolism	nf	nf	nf	nf	nf
YBR020w GAL1	galactose catabolism	nf	nf	nf	nf	nf
YDR009W GAL3	galactose catabolism	nf	nf	nf	nf	nf
YIL162w SUC2	sucrose catabolism	nf	nf	nfb	present	nfb
YJR025C BNA1d	nicotinic acid biosynthesis	nf	nf	nf	nf	nf
YJR078W BNA2	nicotinic acid biosynthesis	nf	nf	nf	nf	nf
YBL098W BNA4	nicotinic acid biosynthesis	nf	nf	nf	nf	nf
YLR231C BNA5	nicotinic acid biosynthesis	nf	nf	nf	nf	nf
YFR047C BNA6	nicotinic acid biosynthesis	nf	nf	nf	nf	present
YPR199C ARR1	transcriptional activator, arsenic resistance	nf	nf	nf	nf	nf
YJL100w LSB6	actin filament organization	nf	nf	nf	nf	nf
YLL057c JLP1	sulfur metabolism	nf	nf	nf	nf	nf
YPL273w SAM4	sulfur amino acid metabolism	nf	nf	nf	nf	present
YBR296c PHO89	phosphate transport	nf	nf	nf	nf	nf
YBR092c PHO3d	constitutive acid phosphatase	nf	nf	nf	present	present
YBR093c PHO5	repressible acid phosphatase	nf	nf	nf	e	e
YAR071w PHO11	repressible acid phosphatase	nf	nf	nf	e	e
YHR215w PHO12	repressible acid phosphatase	nf	nf	nf	e	e
YDL024c DIA3	invasive and pseudohyphal growth	nf	nf	nf	e	e
YJL212c OPT1	oligopeptide transporter	nf	nf	nf	present	nf
YPR194c OPT2	oligopeptide transporter	nf	nf	nf	present	present
YDR104C SPO71	spore wall assembly	nf	nf	nf	present	nf
YOR313c SPS4	sporulation specific protein	nf	nf	nf	present	present
YMR283c RIT1	initiator methionine tRNA modifier	nf	nf	nf	present	present
YMR321c	unknown	nf	nf	nf	nf	nf
YOR129c AFI1	component of SPB	nf	nf	nf	present	present
YMR096w SNZ1	vitamin B6 (pyridoxine) biosynthesis	nf	nf	nf	present	present
YNL333w SNZ2	vitamin B1 (thiamine)/B6 biosynthesis	nf	nf	nf	e	e
YFL059w SNZ3	vitamin B1 (thiamine)/B6 biosynthesis	nf	nf	nf	e	e
YMR095c SNO1	vitamin B6 (pyridoxine) metabolism	nf	nf	nf	present	present
YNL334c SNO2	diauxic shift/vitamin B1(thiamine) biosynthesis	nf	nf	nf	e	e
YFL060c SNO3	diauxic shift/vitamin B1(thiamine) biosynthesis	nf	nf	nf	e	e
YBR240C THI2	transcriptional activator of thiamine biosynthetic genes	nf	nf	nf	present	present
YOL055C THI20	Trifunctional enzyme of thiamine biosynthesis	e	f	e	e	e
YPL258C THI21	Trifunctional enzyme of thiamine biosynthesis	e	f	e	e	e
YPR121W THI22	Trifunctional enzyme of thiamine biosynthesis	e	f	e	e	e
YLR189c UGT51	sterol metabolism	nf	nf	nf	present	present
YGR286c BIO2	biotin biosynthesis	nf	nf	nf	present	nf
YNR058w BIO3	biotin biosynthesis	nf	nf	nf	nf	nf
YNR057c BIO4	biotin biosynthesis	nf	nf	nf	nf	nf
YNR056c BIO5	biotin biosynthesis	nf	nf	nf	nf	nf
YIR027c DAL1d	allantoin catabolism	nf	nf	nf	present	present
YIR029w DAL2	allantoin catabolism	nf	nf	nf	present	present
YIR030C DCG1	allantoin catabolism	nf	nf	nf	present	present
YIR032c DAL3	allantoin catabolism	nf	nf	nf	present	present
YDR223W CRF1d	corepressor of ribosomal protein genes	nf	nf	nf	nf	nf
PAU/DAN/TIRd	cell wall proteins with role in anaerobiosis	nf	nf	nf	nf	nf
YMR303C ADH2d	glucose-repressible alcohol dehydrogenase II	nf	nf	nf	nf	nf
YKL217W JEN1d	monocarboxylate/proton symporter	nf	nf	nf	nf	nf
YOR380W RDR1	transcriptional repressor, multidrug resistance	nf	nf	nf	nf	nf
