# Supplementary material for: Comparative genomics of emerging pathogens in the Candida glabrata clade
Source: BMC Genomics. 2013 Sep 14;14:623. doi: 10.1186/1471-2164-14-623 (PMC3847288; doi:10.1186/1471-2164-14-623)
Supplement: Additional file 9 — Glycolytic enzymes in the Nakaseomyces. [file 1471-2164-14-623-S9.xls]

## Sheet: Feuil1
Additional file 9: Glycolytic enzymes encoded by gene pairs in S. cerevisiae and their number of homologs in the Nakaseomyces.
* In S. cerevisiae, this group of four genes
is composed of two pairs of ohnologs, and EMI2 has acquired a role in cell proliferation.
	Numbers of homologs in the Nakaseomyces
S. cerevisiae genes	C. glabrata	C. bracarensis	C. nivariensis	N. delphensis	N. bacillisporus	C. castellii
CDC19/PYK2	2	2	2	2	2	2
HXK2/GLK1/HXK1/EMI2*	4	4	4	4	4	2
TDH2/TDH3	2	2	2	2	1	1
ENO1/ENO2	2	2	2	2	1	1
PYC1/PYC2	2	2	2	2	1	1
