# Supplementary material for: Comparative genomics of emerging pathogens in the Candida glabrata clade
Source: BMC Genomics. 2013 Sep 14;14:623. doi: 10.1186/1471-2164-14-623 (PMC3847288; doi:10.1186/1471-2164-14-623)
Supplement: Additional file 11 — Duplicated ribosomal protein genes in the Nakaseomyces. [file 1471-2164-14-623-S11.xls]

## Sheet: Feuil1
Additional File 11: Ribosomal protein (RP) genes in the Nakaseomyces.
Duplicated RP genes from S. cerevisiae and the number of corresponding homologs in the Nakaseomyces.
S. cerevisiae gene pairs			C. glabrata	C. bracarensis	C. nivariensis	N. delphensis	N. bacillisporus	C. castellii
YJL191W	YCR031C	RPS14A/B	2	2	2	2	2	1
YPL081W	YBR189W	RPS9A/B	2	2	2	2	2	2
YDL130W	YDL081C	RPP1A/B	2	2	2	2	2	2
YJL190C	YLR367W	RPS22A/B	2	2	2	2	2	1
YGL147C	YNL067W	RPL9A/B	2	2	2	2	1	2
YLR264W	YOR167C	RPS28A/B	2	2	2	2	1	1
YBR181C	YPL090C	RPR6A/B	2	2	2	2	2	1
YDL191W	YDL136W	RPL35A/B	1	1	1	1	2	1
YDR418W	YEL054C	RPL12A/B	1	1	1	1	1	2
YFR031C-A	YIL018W	RPL2A/B	1	1	1	1	2	1
YHR021c	YKL156w	RPS27A/B	1	1	1	1	2	1
YHL033C	YLL045C	RPL8A/B	1	1	1	1	2	1
YGR214W	YLR048W	RPS0A/B	1	1	1	1	1	2
YLR441C	YML063W	RPR1A/B	1	1	1	1	2	1
YDR382W	YOL039W	RPP2A/B	1	1	1	1	2	1
YOR312C	YMR242C	RPL20A/B	1	1	1	1	2	1
YGR118W	YPR132W	RPS23A/B	1	1	1	1	2	1
